# Supplementary material for: The Synthesis and Preclinical Investigation of Lactosamine-Based Radiopharmaceuticals for the Detection of Galectin-3-Expressing Melanoma Cells
Source: Pharmaceutics. 2022 Nov 18;14(11):2504. doi: 10.3390/pharmaceutics14112504 (PMC9695418; doi:10.3390/pharmaceutics14112504)
Supplement: Supplementary file 1 [file pharmaceutics-14-02504-s001.zip]

Archive with 1 entries (1 files):
- pharmaceutics-2001858-supplementary.pdf
